# Supplementary material for: Disrupting Kaposi’s Sarcoma-Associated Herpesvirus (KSHV) Latent Replication with a Small Molecule Inhibitor
Source: J Med Chem. 2023 Jul 28;66(15):10782–90. doi: 10.1021/acs.jmedchem.3c00990 (PMC10424179; doi:10.1021/acs.jmedchem.3c00990)
Supplement: Supplementary file 1 — jm3c00990_si_001.csv [file jm3c00990_si_001.csv]

Compound Number	SMILES Code	KD value (MST) [µM]	Inhibition (EMSA, LBS1) @250 µM	Kinetic Solubility 1% DMSO/PBS [µM]	Chrom. LogD7.4	Cell permeability Papp Caco-2 [10-6 cm/s]	MetStab Mouse Liver S9 t1/2 [min] / Clint [µl/mg/min]	MetStab Human Liver S9 t1/2 [min] / Clint [µl/mg/min]	Inhibition (replication assay) @62.5 µM	IC50 value (southern blot) [µM]
4	OC(C1=CC=C(C2=CN(C3=C(C)C=C(C4=CC=CN=C4)N=C3)N=N2)C=C1)=O	81.3 ± 10.5
5	OC(C1=CC=C(C2=CN(C3=C(C)C=C(C4=CC=NC=C4)N=C3)N=N2)C=C1)=O	57.5 ± 6.8
6	OC(C1=CC=C(C2=CN(C3=C(C)C=C(C4=CN=CN=C4)N=C3)N=N2)C=C1)=O	13.3 ± 2.5	74%
7	O=C(O)C(C=C1)=CC=C1C2=CN(N=N2)C3=CN=C(C4=CC(O)=CN=C4)C=C3C	48.3 ± 11.8
8	OC(C1=CC=C(C2=CN(C3=C(C)C=C(C4=CC=C(O)N=C4)N=C3)N=N2)C=C1)=O	13.8 ± 2.7	42%
9	OC(C1=CC=C(C2=CN(C3=C(C)C=C(C4=CC(OC)=CN=C4)N=C3)N=N2)C=C1)=O	11.0 ± 1.9	97%	139 ± 18	-0.36	2.0 ± 0.5	>120 / <5.8	>120 / <5.8
10	O=C(O)C(C=C1)=CC=C1C2=CN(N=N2)C3=CN=C(C4=CC=C(OC)N=C4)C=C3C	9.2 ± 2.1	n.i.
11	OC(C1=CC=C(C2=CN(C3=C(C)C=C(C4=CC(C)=CN=C4OC)N=C3)N=N2)C=C1)=O	18.8 ± 2.1	96%	>200	0.42	9.6 ± 1.4	>120 / <5.8	>120 / <5.8
12	OC(C1=CC=C(C2=CN(C3=C(C)C=C(C4=CC(C=CC=C5)=C5N=C4)N=C3)N=N2)C=C1)=O	31.0 ± 2.5
13	O=C(O)C(C=C1)=CC=C1C2=CN(N=N2)C3=CN=C(C4=CC=CC=C4)C=C3C	7.6 ± 2.0	n.i.
14	O=C(O)C(C=C1)=CC=C1C2=CN(N=N2)C3=CN=C(C4=CC=CC=C4Cl)C=C3C	4.2 ± 0.6	92%	>200	0.67	14.2 ± 1.8	>120 / <5.8	>120 / <5.8
15	O=C(O)C(C=C1)=CC=C1C2=CN(N=N2)C3=CN=C(C4=CC=CC(Cl)=C4)C=C3C	22.1 ± 4.8	n.i.
16	O=C(O)C(C=C1)=CC=C1C2=CN(N=N2)C3=CN=C(C4=CC=C(Cl)C=C4)C=C3C	37.7 ± 59.3
17	O=C(O)C(C=C1)=CC=C1C2=CN(N=N2)C3=CN=C(C4=CC=CC=C4OC)C=C3C	18.0 ± 2.7	38%
18	O=C(O)C(C=C1)=CC=C1C2=CN(N=N2)C3=CN=C(C4=CC=CC(OC)=C4)C=C3C	9.6 ± 2.8	n.i.
19	O=C(O)C(C=C1)=CC=C1C2=CN(N=N2)C3=CN=C(C4=CC=C(OC)C=C4)C=C3C	5.4 ± 1.8	69%	>200	0.46	16.5 ± 4.7	>120 / <5.8	>120 / <5.8
20	OC(C1=CC=C(C2=CN(C3=C(C)C=C(C4=C(Cl)C=C(OC)C=C4)N=C3)N=N2)C=C1)=O	14.1 ± 3.9	93%	>200	0.75	10.3 ± 2.3	>120 / <5.8	>120 / <5.8	67%	33.2 ± 3.6
21	O=C(O)C(C=C1)=CC=C1C2=CN(N=N2)C3=CN=C(C4=CC=CC=C4O)C=C3C	18.8 ± 2.2	94%	137 ± 20	0.62	8.8 ± 1.1	>120 / <5.8	>120 / <5.8
22	O=C(O)C(C=C1)=CC=C1C2=CN(N=N2)C3=CN=C(C4=CC=CC(O)=C4)C=C3C	26.4 ± 3.4
23	O=C(O)C(C=C1)=CC=C1C2=CN(N=N2)C3=CN=C(C4=CC=C(O)C=C4)C=C3C	30.9 ± 3.0
24	OC(C1=CC=C(C2=CN(C3=C(C)C=C(C4=CC=CC(C(NC)=O)=C4)N=C3)N=N2)C=C1)=O	4.3 ± 0.9	40%
25	OC(C1=CC=C(C2=CN(C3=C(C)C=C(C4=CC=C(C(NC)=O)C=C4)N=C3)N=N2)C=C1)=O	30.9 ± 3.1
26	OC(C1=CC=C(C2=CN(C3=C(C)C=C(C4=CC(C(O)=O)=CC=C4)N=C3)N=N2)C=C1)=O	12.1 ± 3.7	n.i.
27	OC(C1=CC=C(C2=CN(C3=C(C)C=C(C4=CC=C(C(O)=O)C=C4)N=C3)N=N2)C=C1)=O	11.4 ± 3.6	98%	>200	-1.92	0.5 ± 0.2	>120 / <5.8	>120 / <5.8
28	OC(C1=CC=C(C2=CN(C3=C(C)C=C(C4=CC=CC(OC5=CC=CC=C5)=C4)N=C3)N=N2)C=C1)=O	71.1 ± 9.3
29	OC(C1=CC=C(C2=CN(C3=C(C)C=C(C4=CC=CC(OCC5=CC=CC=C5)=C4)N=C3)N=N2)C=C1)=O	84.8 ± 5.6
30	OC(C1=CC=C(C2=CN(C3=C(C)C=C(C4=CC=CC(OCC5=C(Cl)C=CC=C5)=C4)N=C3)N=N2)C=C1)=O	159 ± 74
31	OC(C1=CC=C(C2=CN(C3=C(C)C=C(C4=CC=CC(OCC5=C(OC)C=CC=C5)=C4)N=C3)N=N2)C=C1)=O	30.8 ± 15.9
32	OC(C1=CC=C(C2=CN(C3=C(C)C=C(C4=CC=CC(OCC5=CC(OC)=CC=C5)=C4)N=C3)N=N2)C=C1)=O	31.3 ± 3.0
33	OC(C1=CC=C(C2=CN(C3=C(C)C=C(C4=CC=CC(OCC5=CC(OC)=CC(OC)=C5)=C4)N=C3)N=N2)C=C1)=O	96.7 ± 9.0
34	OC(C1=CC=C(C2=CN(C3=C(C)C=C(C4=CC=CC(OCC5=CC=C(OC)C=C5)=C4)N=C3)N=N2)C=C1)=O	5.3 ± 4.0	31%
35	OC(C1=CC=C(C2=CN(C3=C(C)C=C(C4=CC=CC=C4OCC5=CC=C(OC)C=C5)N=C3)N=N2)C=C1)=O	46.1 ± 5.8
36	OC(C1=CC=C(C2=CN(C3=C(C)C=C(C4=CC=C(OCC5=CC=C(OC)C=C5)C=C4)N=C3)N=N2)C=C1)=O	26.0 ± 3.8
